# Supplementary material for: Determinants of first-time utilization of long-term care services in the Netherlands: an observational record linkage study
Source: BMC Health Serv Res. 2017 Sep 5;17:626. doi: 10.1186/s12913-017-2570-z (PMC5583961; doi:10.1186/s12913-017-2570-z)
Supplement: Additional file 1: — Selection and definition of chronic diseases used in study. Diseases are defined using the ICPC-1 classification for primary care. (XLSX 12 kb) [file 12913_2017_2570_MOESM1_ESM.xlsx]

## Sheet: chronic diseases
Additional file 1: Selection and definition of chronic diseases used in study
Selection based on: O'Halloran J, Miller GC, Britt H: Defining chronic conditions for primary care with ICPC-2. Fam Pract 2004, 21(4):381-386.
Chronic disease	Definition (ICPC-1)
Tuberculosis	A70
HIV/AIDS	B90
Cancer	A79, B72, B73, D74, D75, D77, L71, N74, R84, R85, S77, T71, U75, U76, U77, W72, X75, X76, L71, N74, R84, R85, S77, T71
Gastric or duodenal ulcer	D85, D86
Chronic enteritis/colitis ulcerosa	D94
Visual disorder	F83, F84, F92, F93, F94
Hearing disorder	H84, H85
Congenital cardiovascular anomaly	K73
Coronary heart disease	K74, K75, K76
Heart failure	K77
Stroke (including TIA)	K89, K90
Chronic back or neck disorder	L83, L84, L85, L86
Rheumatoid arthritis	L88
Osteoarthritis	L89, L90, L91
Osteoporosis	L95
Congenital neurological anomaly	N85
Multiple sclerosis	N86
Parkinson’s disease	N87
Epilepsy	N88
Chronic alcohol abuse	P15
Dementia	P70
Schizophrenia	P72
Anxiety disorder,neurosis, PTSS	P74, P79
Depressive disorder	P76
Mental retardation	P85
Chronic obstructive pulmonary disease	R91, R95
Asthma	R96
Anorexia	T06
Diabetes mellitus	T90
