# Supplementary material for: Determinants of first-time utilization of long-term care services in the Netherlands: an observational record linkage study
Source: BMC Health Serv Res. 2017 Sep 5;17:626. doi: 10.1186/s12913-017-2570-z (PMC5583961; doi:10.1186/s12913-017-2570-z)
Supplement: Additional file 2: — Model selection. Statistical information and description of the model selection process. (XLSX 20 kb) [file 12913_2017_2570_MOESM2_ESM.xlsx]

## Sheet: model selection
Additional file 2: model selection
1. Model selection was done on the 20+ population, for one outcome variabele: utilization of any type of Long Term Care (LTC)
2. first, univariate models were run for all considered determinants
3 second, in a forward procedure
Pre-selection best performing income determinant
determinant	N	LL	AIC	remark
household income after taxes	197115	-20293	0.205921	continuous
gross household income	197115	-19691.1	0.199813	gross household income [selected based on AIC]
household income after taxes - standardized for household size	197115	-20673.1	0.209778	household income after taxes - standardized for household size
Pre-selection best performing asset determinant
determinant	N	LL	AIC	remark
all assets	133293	-16689	0.250441	continuous
all financial assets	133293	-16702.4	0.250642	continuous
Home-ownership status	197115	-20059.4	0.20356	three classes: Home owner; Private rent; Social rent [selected based on AIC]
Univariate models
determinant	N	LL	AIC	remarks
Gender	198081	-21015.1	0.212207	male/female
Age + square of age	198081	-18889	0.19075	continuous
Country of origin	198081	-21025.9	0.212347	condensed country: autochtonous; morrocan + turkish; surinam + dutch carribean; other western origin; other non-western origin
Single-person household yes/no	197110	-20341.3	0.206416	dichotomous civil status 1= married/partnership, 0(ref) = otherwise
Gross Household income	197115	-19691.1	0.199813	gross household income
Home-ownership	197115	-20059.4	0.20356	three classes: Home owner; Private rent; Social rent
number of chronic diseases in last three years [N_ChronDis]	198083	-19889.3	0.200838	continuous
Construction of final model [stepwise addition ]
Determinants	N	LL	AIC	remark
N_ChronDis	198083	-19889.3	0.200838	N_ChronDis = Number of chronic diseases in last three years
N_ChronDis + Gender	198081	-19865.7	0.200612
N_ChronDis + Gender + Age + Age^2	198081	-18484.2	0.186683
N_ChronDis + single person houshold (Y/N)	197110	-19279.2	0.195649
N_ChronDis + single person houshold (Y/N) + Five groups country of origin	197109	-19270.5	0.195602
N_ChronDis + Five groups country of origin + Gender + Age + Age^2	198081	-18477.2	0.186653
N_ChronDis + single person houshold (Y/N) + Gender + Age + Age^2	197109	-18136	0.184081
N_ChronDis + single person houshold (Y/N) + Five groups country of origin + Gender + Age + Age^2	197109	-18130	0.184061
N_ChronDis + Gross household income	197115	-18872.2	0.191515
N_ChronDis + Gross household income + Home-ownership status	197115	-18667	0.189453
N_ChronDis + single person houshold (Y/N) + Five groups country of origin + Gender + Age + Age^2 + Gross household income + Home-ownership status	197100	-17631.9	0.179045	[this model has been selected as final model, based on AIC]
