# Supplementary material for: Determinants of first-time utilization of long-term care services in the Netherlands: an observational record linkage study
Source: BMC Health Serv Res. 2017 Sep 5;17:626. doi: 10.1186/s12913-017-2570-z (PMC5583961; doi:10.1186/s12913-017-2570-z)
Supplement: Additional file 3: — Statistical parameters final models. Statistical addendum for models in Tables 5, 6 and 7. Contains coefficients, confidence intervals and p-values for all determinants. (XLSX 27 kb) [file 12913_2017_2570_MOESM3_ESM.xlsx]

## Sheet: statistical parameters model
Additional file 3: Statistical parameters final models
Significant determinants are in bold typeface
Model: Ages: 20+ (N=197,100) LTC home or residential
	Coeficient	Std. Err.	z	P>|z|	Odds (95% conf. interval)
Constant	-4.5954	0.0540898	-84.96	0
Predisposing determinants
Female (ref=male)	0.105945	0.0323665	3.27	0.001	1.11 (1.04 - 1.18)
Centered age * 10 yr	0.0374626	0.0157551	2.38	0.017	1.04 (1.01 - 1.07)
Square of centerd age *10 yr	0.111769	0.0046456	24.06	0	1.12 (1.11 - 1.13)
Origin: Morroco + Turkey (ref=autochtonous)	-0.236668	0.102556	-2.31	0.021	0.79 (0.65 - 0.96)
Origin: Surinam+ Dutch Antilles	-0.11614	0.102136	-1.14	0.255	0.89 (0.73 - 1.09)
Origin: other western	-0.133099	0.0565935	-2.35	0.019	0.88 (0.78 - 0.98)
Origin: other non-western	-0.417998	0.114998	-3.63	0	0.66 (0.53 - 0.82)
Enabling determinants
Single person houshold =yes (ref=no)	0.491417	0.0360256	13.64	0	1.63 (1.52 - 1.75)
Gross household income (* 10,000 euro)	-0.0096256	0.0006382	-15.08	0	0.91 (0.90 - 0.92)
House: Social rent (ref= home-owner)	0.896884	0.0438291	20.46	0	2.45 (2.25 - 2.67)
House: Private rent	0.412791	0.0394988	10.45	0	1.51 (1.40 - 1.63)
Need determinants
Nr of chronic diseases	0.371715	0.0146433	25.38	0	1.45 (1.41 - 1.49)
Model: Ages: 20+ (N=197,100) LTC residential
	Coeficient	Std. Err.	z	P>|z|	Odds (95% conf. interval)
Constant	-6.90281	0.128321	-53.79	0
Predisposing determinants
Female (ref=male)	-0.131487	0.0824102	-1.6	0.111	0.88 (0.75 - 1.03)
Centered age * 10 yr	0.0822253	0.0469551	1.75	0.08	1.09 (0.99 - 1.19)
Square of centerd age *10 yr	0.169094	0.0114118	14.82	0	1.18 (1.16 - 1.21)
Origin: Morroco + Turkey (ref=autochtonous)	-0.702207	0.4173	-1.68	0.092	0.50 (0.22 - 1.12)
Origin: Surinam+ Dutch Antilles	0.129436	0.277378	0.47	0.641	1.14 (0.66 - 1.96)
Origin: other western	-0.324786	0.155776	-2.08	0.037	0.72 (0.53 - 0.98)
Origin: other non-western	-0.612099	0.415858	-1.47	0.141	0.54 (0.24 - 1.23)
Enabling determinants
Single person houshold =yes (ref=no)	0.380525	0.0898216	4.24	0	1.46 (1.23 - 1.74)
Gross household income (* 10,000 euro)	-0.0086702	0.0014275	-6.07	0	0.92 (0.89 - 0.94)
House: Social rent (ref= home-owner)	0.474093	0.11405	4.16	0	1.61 (1.28 - 2.01)
House: Private rent	0.547648	0.0941256	5.82	0	1.73 (1.44 - 2.08)
Need determinants
Nr of chronic diseases	0.259072	0.0339242	7.64	0	1.30 (1.21 - 1.38)
Model: Ages: 20+ (N=197,100) LTC home any type
	Coeficient	Std. Err.	z	P>|z|	Odds (95% conf. interval)
Constant	-4.64862	0.0556095	-83.59	0
Predisposing determinants
Female (ref=male)	0.118587	0.0334517	3.55	0	1.13 (1.05 - 1.20)
Centered age * 10 yr	0.0431199	0.0163048	2.64	0.008	1.04 (1.01 - 1.08)
Square of centerd age *10 yr	0.103952	0.0048097	21.61	0	1.11 (1.10 - 1.12)
Origin: Morroco + Turkey (ref=autochtonous)	-0.206496	0.104085	-1.98	0.047	0.81 (0.66 - 1.00)
Origin: Surinam+ Dutch Antilles	-0.127298	0.105341	-1.21	0.227	0.88 (0.72 - 1.08)
Origin: other western	-0.1034	0.0578745	-1.79	0.074	0.90 (0.81 - 1.01)
Origin: other non-western	-0.374947	0.115815	-3.24	0.001	0.69 (0.55 - 0.86)
Enabling determinants
Single person houshold =yes (ref=no)	0.507557	0.0371413	13.67	0	1.66 (1.54 - 1.79)
Gross household income (* 10,000 euro)	-0.0095854	0.000654	-14.66	0	0.91 (0.90 - 0.92)
House: Social rent (ref= home-owner)	0.913539	0.0450122	20.3	0	2.49 (2.28 - 2.72)
House: Private rent	0.382861	0.0410967	9.32	0	1.47 (1.35 - 1.59)
Need determinants
Nr of chronic diseases	0.37481	0.0150769	24.86	0	1.45 (1.41 - 1.50)
Model: Ages: 20+ (N=197,100) LTC home: domestic
	Coeficient	Std. Err.	z	P>|z|	Odds (95% conf. interval)
Constant	-6.55115	0.105011	-62.39	0
Predisposing determinants
Female (ref=male)	0.740482	0.0658966	11.24	0	2.10 (1.84 - 2.39)
Centered age * 10 yr	0.429838	0.0437156	9.83	0	1.54 (1.41 - 1.67)
Square of centerd age *10 yr	0.044341	0.0101399	4.37	0	1.05 (1.02 - 1.07)
Origin: Morroco + Turkey (ref=autochtonous)	-0.0807038	0.211842	-0.38	0.703	0.92 (0.61 - 1.40)
Origin: Surinam+ Dutch Antilles	-0.382836	0.221661	-1.73	0.084	0.68 (0.44 - 1.05)
Origin: other western	-0.214426	0.105675	-2.03	0.042	0.81 (0.66 - 0.99)
Origin: other non-western	-0.319358	0.231537	-1.38	0.168	0.73 (0.46 - 1.14)
Enabling determinants
Single person houshold =yes (ref=no)	0.638968	0.0641318	9.96	0	1.89 (1.67 - 2.15)
Gross household income (* 10,000 euro)	-0.0136893	0.0011746	-11.65	0	0.87 (0.85 - 0.89)
House: Social rent (ref= home-owner)	0.940968	0.0758534	12.41	0	2.56 (2.21 - 2.97)
House: Private rent	0.373452	0.0747299	5	0	1.45 (1.25 - 1.68)
Need determinants
Nr of chronic diseases	0.304859	0.024897	12.24	0	1.36 (1.29 - 1.42)
Model: Ages: 20+ (N=197,100) LTC home: nursing
	Coeficient	Std. Err.	z	P>|z|	Odds (95% conf. interval)
Constant	-6.87183	0.126198	-54.45	0
Predisposing determinants
Female (ref=male)	-0.0001823	0.0678129	0	0.998	1.00 (0.88 - 1.14)
Centered age * 10 yr	0.631599	0.0622187	10.15	0	1.88 (1.66 - 2.12)
Square of centerd age *10 yr	0.0282813	0.0132084	2.14	0.032	1.03 (1.00 - 1.06)
Origin: Morroco + Turkey (ref=autochtonous)	0.0698746	0.27697	0.25	0.801	1.07 (0.62 - 1.85)
Origin: Surinam+ Dutch Antilles	-0.323429	0.30755	-1.05	0.293	0.72 (0.40 - 1.32)
Origin: other western	-0.0365524	0.116209	-0.31	0.753	0.96 (0.77 - 1.21)
Origin: other non-western	-0.143834	0.308727	-0.47	0.641	0.87 (0.47 - 1.59)
Enabling determinants
Single person houshold =yes (ref=no)	0.182274	0.0806185	2.26	0.024	1.20 (1.02 - 1.41)
Gross household income (* 10,000 euro)	-0.0019024	0.001111	-1.71	0.087	0.98 (0.96 - 1.00)
House: Social rent (ref= home-owner)	0.190885	0.0998052	1.91	0.056	1.21 (1.00 - 1.47)
House: Private rent	0.134507	0.0801104	1.68	0.093	1.14 (0.98 - 1.34)
Need determinants
Nr of chronic diseases	0.35863	0.0273669	13.1	0	1.43 (1.36 - 1.51)
Model: Ages: 20+ (N=197,100) LTC home: personal
	Coeficient	Std. Err.	z	P>|z|	Odds (95% conf. interval)
Constant	-6.78353	0.117305	-57.83	0
Predisposing determinants
Female (ref=male)	0.115277	0.0570343	2.02	0.043	1.12 (1.00 - 1.25)
Centered age * 10 yr	0.624471	0.0582791	10.72	0	1.87 (1.67 - 2.09)
Square of centerd age *10 yr	0.0764107	0.0113797	6.71	0	1.08 (1.06 - 1.10)
Origin: Morroco + Turkey (ref=autochtonous)	-0.220548	0.286081	-0.77	0.441	0.80 (0.46 - 1.41)
Origin: Surinam+ Dutch Antilles	-0.532802	0.285314	-1.87	0.062	0.59 (0.34 - 1.03)
Origin: other western	-0.200954	0.101218	-1.99	0.047	0.82 (0.67 - 1.00)
Origin: other non-western	-0.513628	0.322601	-1.59	0.111	0.60 (0.32 - 1.13)
Enabling determinants
Single person houshold =yes (ref=no)	0.40825	0.0629445	6.49	0	1.50 (1.33 - 1.70)
Gross household income (* 10,000 euro)	-0.0061176	0.0011032	-5.55	0	0.94 (0.92 - 0.96)
House: Social rent (ref= home-owner)	0.233275	0.0775482	3.01	0.003	1.26 (1.08 - 1.47)
House: Private rent	0.0996961	0.0657917	1.52	0.13	1.10 (0.97 - 1.26)
Need determinants
Nr of chronic diseases	0.326435	0.0224783	14.52	0	1.39 (1.33 - 1.45)
Model: Ages: 65+(N=35,615) LTC home or residential
	Coeficient	Std. Err.	z	P>|z|	Odds (95% conf. interval)
Constant	-7.02466	0.546427	-12.86	0
Predisposing determinants
Female (ref=male)	0.207663	0.0463144	4.48	0	1.23 (1.12 - 1.35)
Centered age * 10 yr	1.4044	0.311151	4.51	0	4.07 (2.21 - 7.50)
Square of centerd age *10 yr	-0.0546293	0.0436953	-1.25	0.211	0.95 (0.87 - 1.03)
Origin: Morroco + Turkey (ref=autochtonous)	-0.334989	0.303273	-1.1	0.269	0.72 (0.39 - 1.30)
Origin: Surinam+ Dutch Antilles	-0.404265	0.243739	-1.66	0.097	0.67 (0.41 - 1.08)
Origin: other western	-0.0639033	0.0762756	-0.84	0.402	0.94 (0.81 - 1.09)
Origin: other non-western	-0.559133	0.328692	-1.7	0.089	0.57 (0.30 - 1.09)
Enabling determinants
Single person houshold =yes (ref=no)	0.331592	0.050401	6.58	0	1.39 (1.26 - 1.54)
Gross household income (* 10,000 euro)	-0.0062886	0.0010977	-5.73	0	0.94 (0.92 - 0.96)
House: Social rent (ref= home-owner)	0.380225	0.0601305	6.32	0	1.46 (1.30 - 1.65)
House: Private rent	0.202256	0.0521412	3.88	0	1.22 (1.11 - 1.36)
Need determinants
Nr of chronic diseases	0.271851	0.0180195	15.09	0	1.31 (1.27 - 1.36)
Model: Ages: 65+(N=35,615) LTC residential
	Coeficient	Std. Err.	z	P>|z|	Odds (95% conf. interval)
Constant	-9.8712	1.14371	-8.63	0
Predisposing determinants
Female (ref=male)	-0.0102483	0.096936	-0.11	0.916	0.99 (0.82 - 1.20)
Centered age * 10 yr	1.87309	0.627752	2.98	0.003	6.51 (1.90 - 22.28)
Square of centerd age *10 yr	-0.0933021	0.0851959	-1.1	0.273	0.91 (0.77 - 1.08)
Origin: Morroco + Turkey (ref=autochtonous)	-14.3694	571.515	-0.03	0.98	* (standard error too large due to few observations)
Origin: Surinam+ Dutch Antilles	0.174802	0.42082	0.42	0.678	1.19 (0.52 - 2.72)
Origin: other western	-0.236545	0.171815	-1.38	0.169	0.79 (0.56 - 1.11)
Origin: other non-western	-0.367111	0.715915	-0.51	0.608	0.69 (0.17 - 2.82)
Enabling determinants
Single person houshold =yes (ref=no)	0.389288	0.105163	3.7	0	1.48 (1.20 - 1.81)
Gross household income (* 10,000 euro)	-0.0027202	0.0022646	-1.2	0.23	0.97 (0.93 - 1.02)
House: Social rent (ref= home-owner)	0.198563	0.13552	1.47	0.143	1.22 (0.94 - 1.59)
House: Private rent	0.466088	0.105681	4.41	0	1.59 (1.30 - 1.96)
Need determinants
Nr of chronic diseases	0.212505	0.0367547	5.78	0	1.24 (1.15 - 1.33)
Model: Ages: 65+(N=35,615) LTC home: any type
	Coeficient	Std. Err.	z	P>|z|	Odds (95% conf. interval)
Constant	-7.25276	0.569042	-12.75	0
Predisposing determinants
Female (ref=male)	0.211197	0.0483325	4.37	0	1.24 (1.12 - 1.36)
Centered age * 10 yr	1.51615	0.323988	4.68	0	4.55 (2.41 - 8.59)
Square of centerd age *10 yr	-0.0749954	0.0454847	-1.65	0.099	0.93 (0.85 - 1.01)
Origin: Morroco + Turkey (ref=autochtonous)	-0.241737	0.303387	-0.8	0.426	0.79 (0.43 - 1.42)
Origin: Surinam+ Dutch Antilles	-0.638708	0.280014	-2.28	0.023	0.53 (0.30 - 0.91)
Origin: other western	-0.0220083	0.0784279	-0.28	0.779	0.98 (0.84 - 1.14)
Origin: other non-western	-0.469613	0.328834	-1.43	0.153	0.63 (0.33 - 1.19)
Enabling determinants
Single person houshold =yes (ref=no)	0.340307	0.0524391	6.49	0	1.41 (1.27 - 1.56)
Gross household income (* 10,000 euro)	-0.0065855	0.0011455	-5.75	0	0.94 (0.92 - 0.96)
House: Social rent (ref= home-owner)	0.393243	0.0619904	6.34	0	1.48 (1.31 - 1.67)
House: Private rent	0.146508	0.0547536	2.68	0.007	1.16 (1.04 - 1.29)
Need determinants
Nr of chronic diseases	0.272653	0.0186832	14.59	0	1.31 (1.27 - 1.36)
Model: Ages: 65+(N=35,615) LTC home: domestic
	Coeficient	Std. Err.	z	P>|z|	Odds (95% conf. interval)
Constant	-10.1756	0.912349	-11.15	0
Predisposing determinants
Female (ref=male)	0.713263	0.0807752	8.83	0	2.04 (1.74 - 2.39)
Centered age * 10 yr	2.71295	0.519849	5.22	0	15.07 (5.44 - 41.76)
Square of centerd age *10 yr	-0.273023	0.0730468	-3.74	0	0.76 (0.66 - 0.88)
Origin: Morroco + Turkey (ref=autochtonous)	-0.293233	0.459844	-0.64	0.524	0.75 (0.30 - 1.84)
Origin: Surinam+ Dutch Antilles	-0.947361	0.457346	-2.07	0.038	0.39 (0.16 - 0.95)
Origin: other western	-0.319017	0.133252	-2.39	0.017	0.73 (0.56 - 0.94)
Origin: other non-western	-0.686096	0.511004	-1.34	0.179	0.50 (0.18 - 1.37)
Enabling determinants
Single person houshold =yes (ref=no)	0.509578	0.0787399	6.47	0	1.66 (1.43 - 1.94)
Gross household income (* 10,000 euro)	-0.0127322	0.0019988	-6.37	0	0.88 (0.85 - 0.92)
House: Social rent (ref= home-owner)	0.72216	0.090847	7.95	0	2.06 (1.72 - 2.46)
House: Private rent	0.304326	0.087325	3.48	0	1.36 (1.14 - 1.61)
Need determinants
Nr of chronic diseases	0.202522	0.0289902	6.99	0	1.22 (1.16 - 1.30)
Model: Ages: 65+(N=35,615) LTC home: nursing
	Coeficient	Std. Err.	z	P>|z|	Odds (95% conf. interval)
Constant	-6.62989	0.946461	-7	0
Predisposing determinants
Female (ref=male)	-0.0188999	0.0834614	-0.23	0.821	0.98 (0.83 - 1.16)
Centered age * 10 yr	0.698966	0.540744	1.29	0.196	2.01 (0.70 - 5.81)
Square of centerd age *10 yr	0.011916	0.0760806	0.16	0.876	1.01 (0.87 - 1.17)
Origin: Morroco + Turkey (ref=autochtonous)	-0.436105	0.586842	-0.74	0.457	0.65 (0.20 - 2.04)
Origin: Surinam+ Dutch Antilles	-0.322915	0.455745	-0.71	0.479	0.72 (0.30 - 1.77)
Origin: other western	-0.152648	0.145667	-1.05	0.295	0.86 (0.65 - 1.14)
Origin: other non-western	-0.0513965	0.509489	-0.1	0.92	0.95 (0.35 - 2.58)
Enabling determinants
Single person houshold =yes (ref=no)	0.104079	0.0955735	1.09	0.276	1.11 (0.92 - 1.34)
Gross household income (* 10,000 euro)	-0.0036304	0.0018142	-2	0.045	0.96 (0.93 - 1.00)
House: Social rent (ref= home-owner)	0.115967	0.113477	1.02	0.307	1.12 (0.90 - 1.40)
House: Private rent	0.0434829	0.0953449	0.46	0.648	1.04 (0.87 - 1.26)
Need determinants
Nr of chronic diseases	0.298752	0.0311848	9.58	0	1.35 (1.27 - 1.43)
Model: Ages: 65+(N=35,615) LTC home: personal
	Coeficient	Std. Err.	z	P>|z|	Odds (95% conf. interval)
Constant	-7.94613	0.759223	-10.47	0
Predisposing determinants
Female (ref=male)	0.0864163	0.0651407	1.33	0.185	1.09 (0.96 - 1.24)
Centered age * 10 yr	1.35989	0.4228	3.22	0.001	3.90 (1.70 - 8.92)
Square of centerd age *10 yr	-0.0260905	0.0581148	-0.45	0.653	0.97 (0.87 - 1.09)
Origin: Morroco + Turkey (ref=autochtonous)	-1.23322	0.715134	-1.72	0.085	0.29 (0.07 - 1.18)
Origin: Surinam+ Dutch Antilles	-0.556947	0.389506	-1.43	0.153	0.57 (0.27 - 1.23)
Origin: other western	-0.176502	0.112603	-1.57	0.117	0.84 (0.67 - 1.05)
Origin: other non-western	-0.858344	0.585612	-1.47	0.143	0.42 (0.13 - 1.34)
Enabling determinants
Single person houshold =yes (ref=no)	0.361422	0.071039	5.09	0	1.44 (1.25 - 1.65)
Gross household income (* 10,000 euro)	-0.0040236	0.0014847	-2.71	0.007	0.96 (0.93 - 0.99)
House: Social rent (ref= home-owner)	0.138604	0.0859085	1.61	0.107	1.15 (0.97 - 1.36)
House: Private rent	0.0170323	0.0733346	0.23	0.816	1.02 (0.88 - 1.17)
Need determinants
Nr of chronic diseases	0.270491	0.0245379	11.02	0	1.31 (1.25 - 1.38)
Model: Ages: 20+(N=2,814) Model-1 (LTC home or residential)
	Coeficient	Std. Err.	z	P>|z|	Odds (95% conf. interval)
Constant	-4.42185	0.572278	-7.73	0
Predisposing determinants
Female (ref=male)	-0.194985	0.291072	-0.67	0.503	0.82 (0.47 - 1.46)
Centered age * 10 yr	0.104486	0.143959	0.73	0.468	1.11 (0.84 - 1.47)
Square of centerd age *10 yr	0.0773475	0.0411469	1.88	0.06	1.08 (1.00 - 1.17)
Origin: Morroco + Turkey (ref=autochtonous)	-0.803514	1.04767	-0.77	0.443	0.45 (0.06 - 3.49)
Origin: Surinam+ Dutch Antilles	-0.706514	1.04366	-0.68	0.498	0.49 (0.06 - 3.82)
Origin: other western	-0.941421	0.614999	-1.53	0.126	0.39 (0.12 - 1.30)
Origin: other non-western	0.319249	0.777767	0.41	0.681	1.38 (0.30 - 6.32)
Enabling determinants
Single person houshold =yes (ref=no)	0.637062	0.327881	1.94	0.052	1.89 (0.99 - 3.60)
Gross household income (* 10,000 euro)	-0.0149978	0.0082885	-1.81	0.07	0.86 (0.73 - 1.01)
House: Social rent (ref= home-owner)	0.990226	0.401026	2.47	0.014	2.69 (1.23 - 5.91)
House: Private rent	0.313	0.376427	0.83	0.406	1.37 (0.65 - 2.86)
Need determinants
Nr of chronic diseases	0.377971	0.128686	2.94	0.003	1.46 (1.13 - 1.88)
Model: Ages: 20+(N=2,814) Model-2 (LTC home or residential)
	Coeficient	Std. Err.	z	P>|z|	Odds (95% conf. interval)
Constant	-4.40555	0.571866	-7.7	0
Predisposing determinants
Female (ref=male)	-0.296288	0.297921	-0.99	0.32	0.74 (0.41 - 1.33)
Centered age * 10 yr	0.0791371	0.145276	0.54	0.586	1.08 (0.81 - 1.44)
Square of centerd age *10 yr	0.0760904	0.0413034	1.84	0.065	1.08 (1.00 - 1.17)
Origin: Morroco + Turkey (ref=autochtonous)	-1.03686	1.06179	-0.98	0.329	0.35 (0.04 - 2.84)
Origin: Surinam+ Dutch Antilles	-0.799642	1.04632	-0.76	0.445	0.45 (0.06 - 3.49)
Origin: other western	-0.990972	0.618478	-1.6	0.109	0.37 (0.11 - 1.25)
Origin: other non-western	0.156454	0.789261	0.2	0.843	1.17 (0.25 - 5.49)
Enabling determinants
Single person houshold =yes (ref=no)	0.620264	0.328139	1.89	0.059	1.86 (0.98 - 3.54)
Gross household income (* 10,000 euro)	-0.0145077	0.0082967	-1.75	0.08	0.86 (0.74 - 1.02)
House: Social rent (ref= home-owner)	0.990962	0.401895	2.47	0.014	2.69 (1.23 - 5.92)
House: Private rent	0.29531	0.376285	0.78	0.433	1.34 (0.64 - 2.81)
Need determinants
Nr of chronic diseases	0.342296	0.131214	2.61	0.009	1.41 (1.09 - 1.82)
ADL score	0.316241	0.168328	1.88	0.06	1.37 (0.99 - 1.91)
Model: Ages: 20+(N=2,814) Model-3 (LTC home or residential)
	Coeficient	Std. Err.	z	P>|z|	Odds (95% conf. interval)
Constant	-4.18583	0.559785	-7.48	0
Predisposing determinants
Female (ref=male)	-0.321386	0.295529	-1.09	0.277	0.73 (0.41 - 1.29)
Centered age * 10 yr	0.149226	0.142412	1.05	0.295	1.16 (0.88 - 1.53)
Square of centerd age *10 yr	0.0735483	0.0410858	1.79	0.073	1.08 (0.99 - 1.17)
Origin: Morroco + Turkey (ref=autochtonous)	-1.0596	1.05702	-1	0.316	0.35 (0.04 - 2.75)
Origin: Surinam+ Dutch Antilles	-0.877531	1.04487	-0.84	0.401	0.42 (0.05 - 3.22)
Origin: other western	-0.928602	0.614068	-1.51	0.13	0.40 (0.12 - 1.32)
Origin: other non-western	0.148674	0.785294	0.19	0.85	1.16 (0.25 - 5.41)
Enabling determinants
Single person houshold =yes (ref=no)	0.552436	0.324327	1.7	0.089	1.74 (0.92 - 3.28)
Gross household income (* 10,000 euro)	-0.0155607	0.0082807	-1.88	0.06	0.86 (0.73 - 1.01)
House: Social rent (ref= home-owner)	1.07193	0.399703	2.68	0.007	2.92 (1.33 - 6.39)
House: Private rent	0.325174	0.37402	0.87	0.385	1.38 (0.67 - 2.88)
Need determinants
ADL score	0.383832	0.164646	2.33	0.02	1.47 (1.06 - 2.03)
