# Supplementary material for: Determinants of first-time utilization of long-term care services in the Netherlands: an observational record linkage study
Source: BMC Health Serv Res. 2017 Sep 5;17:626. doi: 10.1186/s12913-017-2570-z (PMC5583961; doi:10.1186/s12913-017-2570-z)
Supplement: Additional file 4: — Extended versions of Tables 5 and 6, including outcomes for 10-K cross-validation of the models. For each model sensitivity, specificity, threshold, accuracy, precision and negative predictive value are specified. (XLSX 12 kb) [file 12913_2017_2570_MOESM4_ESM.xlsx]

## Sheet: cross-validation
Additional file 4: outcomes final models including cross-validation results
Ages: 20+ (N=197,100)
	LTC-home or residential	LTC- residential	LTC-home: any type	LTC-home: domestic	LTC-home: nursing	LTC-home: personal
Model (odds values except for constant)
Constant	-4.5954	-6.90281	-4.64862	-6.55115	-6.87183	-6.78353
Predisposing determinants
Female (ref=male)	1.11 (1.04 - 1.18)	0.88 (0.75 - 1.03)	1.13 (1.05 - 1.20)	2.10 (1.84 - 2.39)	1.00 (0.88 - 1.14)	1.12 (1.00 - 1.25)
Centered age * 10 yr	1.04 (1.01 - 1.07)	1.09 (0.99 - 1.19)	1.04 (1.01 - 1.08)	1.54 (1.41 - 1.67)	1.88 (1.66 - 2.12)	1.87 (1.67 - 2.09)
Square of centerd age *10 yr	1.12 (1.11 - 1.13)	1.18 (1.16 - 1.21)	1.11 (1.10 - 1.12)	1.05 (1.02 - 1.07)	1.03 (1.00 - 1.06)	1.08 (1.06 - 1.10)
Origin: Morroco + Turkey (ref=autochtonous)	0.79 (0.65 - 0.96)	0.50 (0.22 - 1.12)	0.81 (0.66 - 1.00)	0.92 (0.61 - 1.40)	1.07 (0.62 - 1.85)	0.80 (0.46 - 1.41)
Origin: Surinam+ Dutch Antilles	0.89 (0.73 - 1.09)	1.14 (0.66 - 1.96)	0.88 (0.72 - 1.08)	0.68 (0.44 - 1.05)	0.72 (0.40 - 1.32)	0.59 (0.34 - 1.03)
Origin: other western	0.88 (0.78 - 0.98)	0.72 (0.53 - 0.98)	0.90 (0.81 - 1.01)	0.81 (0.66 - 0.99)	0.96 (0.77 - 1.21)	0.82 (0.67 - 1.00)
Origin: other non-western	0.66 (0.53 - 0.82)	0.54 (0.24 - 1.23)	0.69 (0.55 - 0.86)	0.73 (0.46 - 1.14)	0.87 (0.47 - 1.59)	0.60 (0.32 - 1.13)
Enabling determinants
Single person houshold =yes (ref=no)	1.63 (1.52 - 1.75)	1.46 (1.23 - 1.74)	1.66 (1.54 - 1.79)	1.89 (1.67 - 2.15)	1.20 (1.02 - 1.41)	1.50 (1.33 - 1.70)
Gross household income (* 10,000 euro)	0.91 (0.90 - 0.92)	0.92 (0.89 - 0.94)	0.91 (0.90 - 0.92)	0.87 (0.85 - 0.89)	0.98 (0.96 - 1.00)	0.94 (0.92 - 0.96)
House: Social rent (ref= home-owner)	2.45 (2.25 - 2.67)	1.61 (1.28 - 2.01)	2.49 (2.28 - 2.72)	2.56 (2.21 - 2.97)	1.21 (1.00 - 1.47)	1.26 (1.08 - 1.47)
House: Private rent	1.51 (1.40 - 1.63)	1.73 (1.44 - 2.08)	1.47 (1.35 - 1.59)	1.45 (1.25 - 1.68)	1.14 (0.98 - 1.34)	1.10 (0.97 - 1.26)
Need determinants
Nr of chronic diseases	1.45 (1.41 - 1.49)	1.30 (1.21 - 1.38)	1.45 (1.41 - 1.50)	1.36 (1.29 - 1.42)	1.43 (1.36 - 1.51)	1.39 (1.33 - 1.45)
Crossvalidation
Threshold	0.0212992	0.0034119	0.0199055	0.00720194	0.00583859	0.00927557
Accuracy	0.752547	0.820431	0.749011	0.804221	0.801126	0.839904
Precision	0.0649878	0.01437	0.0594959	0.0256332	0.0173806	0.0356108
Negative predictive value	0.992716	0.999145	0.99311	0.998517	0.998444	0.998324
Sensitivity	0.757078	0.788344	0.753502	0.811746	0.737687	0.807128
Specificity	0.752444	0.820538	0.748916	0.804173	0.801428	0.840143
Ages: 65+(N=35,615)
	LTC-home or residential	LTC- residential	LTC-home: any type	LTC-home: domestic	LTC-home: nursing	LTC-home: personal
Model (odds values except for constant)
Constant	-7.02466	-9.8712	-7.25276	-10.1756	-6.62989	-7.94613
Predisposing determinants
Female (ref=male)	1.23 (1.12 - 1.35)	0.99 (0.82 - 1.20)	1.24 (1.12 - 1.36)	2.04 (1.74 - 2.39)	0.98 (0.83 - 1.16)	1.09 (0.96 - 1.24)
Centered age * 10 yr	4.07 (2.21 - 7.50)	6.51 (1.90 - 22.28)	4.55 (2.41 - 8.59)	15.07 (5.44 - 41.76)	2.01 (0.70 - 5.81)	3.90 (1.70 - 8.92)
Square of centerd age *10 yr	0.95 (0.87 - 1.03)	0.91 (0.77 - 1.08)	0.93 (0.85 - 1.01)	0.76 (0.66 - 0.88)	1.01 (0.87 - 1.17)	0.97 (0.87 - 1.09)
Origin: Morroco + Turkey (ref=autochtonous)	0.72 (0.39 - 1.30)	0.00 (0,∞)	0.79 (0.43 - 1.42)	0.75 (0.30 - 1.84)	0.65 (0.20 - 2.04)	0.29 (0.07 - 1.18)
Origin: Surinam+ Dutch Antilles	0.67 (0.41 - 1.08)	1.19 (0.52 - 2.72)	0.53 (0.30 - 0.91)	0.39 (0.16 - 0.95)	0.72 (0.30 - 1.77)	0.57 (0.27 - 1.23)
Origin: other western	0.94 (0.81 - 1.09)	0.79 (0.56 - 1.11)	0.98 (0.84 - 1.14)	0.73 (0.56 - 0.94)	0.86 (0.65 - 1.14)	0.84 (0.67 - 1.05)
Origin: other non-western	0.57 (0.30 - 1.09)	0.69 (0.17 - 2.82)	0.63 (0.33 - 1.19)	0.50 (0.18 - 1.37)	0.95 (0.35 - 2.58)	0.42 (0.13 - 1.34)
Enabling determinants
Single person houshold =yes (ref=no)	1.39 (1.26 - 1.54)	1.48 (1.20 - 1.81)	1.41 (1.27 - 1.56)	1.66 (1.43 - 1.94)	1.11 (0.92 - 1.34)	1.44 (1.25 - 1.65)
Gross household income (* 10,000 euro)	0.94 (0.92 - 0.96)	0.97 (0.93 - 1.02)	0.94 (0.92 - 0.96)	0.88 (0.85 - 0.92)	0.96 (0.93 - 1.00)	0.96 (0.93 - 0.99)
House: Social rent (ref= home-owner)	1.46 (1.30 - 1.65)	1.22 (0.94 - 1.59)	1.48 (1.31 - 1.67)	2.06 (1.72 - 2.46)	1.12 (0.90 - 1.40)	1.15 (0.97 - 1.36)
House: Private rent	1.22 (1.11 - 1.36)	1.59 (1.30 - 1.96)	1.16 (1.04 - 1.29)	1.36 (1.14 - 1.61)	1.04 (0.87 - 1.26)	1.02 (0.88 - 1.17)
Need determinants
Nr of chronic diseases	1.31 (1.27 - 1.36)	1.24 (1.15 - 1.33)	1.31 (1.27 - 1.36)	1.22 (1.16 - 1.30)	1.35 (1.27 - 1.43)	1.31 (1.25 - 1.38)
Crossvalidation
Threshold	0.0579299	0.0130807	0.051643	0.0219918	0.0195397	0.0300076
Accuracy	0.635378	0.675165	0.624905	0.665759	0.695437	0.682184
Precision	0.125892	0.0310038	0.113493	0.0539033	0.0346779	0.0687579
Negative predictive value	0.97112	0.99454	0.974428	0.991524	0.98909	0.985936
Sensitivity	0.741774	0.737903	0.752062	0.771991	0.585516	0.707679
Specificity	0.627687	0.674279	0.616606	0.663118	0.697478	0.681337
